# Supplementary material for: Treating Epilepsy with Natural Products: Nonsense or Possibility?
Source: Pharmaceuticals (Basel). 2023 Jul 26;16(8):1061. doi: 10.3390/ph16081061 (PMC10459181; doi:10.3390/ph16081061)
Supplement: Supplementary file 1 [file pharmaceuticals-16-01061-s001.zip]

Archive with 1 entries (1 files):
- pharmaceuticals-2462143-supplementary.pdf
